# Supplementary material for: Vaccination Decreases the Infectious Viral Load of Delta Variant SARS-CoV-2 in Asymptomatic Patients
Source: Viruses. 2022 Sep 18;14(9):2071. doi: 10.3390/v14092071 (PMC9503182; doi:10.3390/v14092071)
Supplement: Supplementary file 1 [file viruses-14-02071-s001.zip › Supplementary Table S1 - Raw Data.xlsx]

## Sheet: Patient Data
Sample ID	Storage Time at 4°C	Ct Value	FFU/ml	α-SARS-CoV-2 S1 IgA (pg/ml)	α-SARS-CoV-2 RBD IgA (pg/ml)	Sex	Age (years)	BMI	Race	Ethnicity	Vaccinated at time of Sample Collection	Symptomatic at Time of Sample Collection	Onset of COVID Symptoms Noted ≤1 Month After Sample Collection	Days Post-Onset	Hospitalization and/or ICU admission	Non-COVID Medical Record Available	Presence of pre-existing co-morbidities	Number of Pre-Existing Co-Morbidities	Cancer	Cerebrovascular Disease	Chronic Kidney Disease	COPD	Diabetes	Heart conditions	Smoking	Overweight or Obese	Pregnant	Down syndrome	HIV	Neurologic Conditions	Other Lung Disease	Sickle Cell Disease	Transplant	Substance Abuse	Corticosteroids	Hypertension	Notes
Micro-GNL-953	1	17.8	1650	105.2	68.2	Female	27.3	24.13	Caucasian/White	Not Hispanic or Latino	No	No	No	N/A	Yes (non-ICU)	Yes	No	0	No	No	No	No	No	No	No	No	No	No	No	No	No	No	No	No	No	No
Micro-GNL-1075	1	20	600	46.6	85.7	Female	64	24.62	Caucasian/White	Not Hispanic or Latino	No	No	Yes (1 day later; cough, headache, low grade fever)	N/A	No	Yes	Yes	2	No	No	No	No	No	No	Yes	No	NA	No	No	No	No	No	No	No	Yes	Yes
Micro-GNL-1118	1	17.5	24000	33.5	25.4	Female	41.4	39.97	Caucasian/White	Not Hispanic or Latino	No	No	No	N/A	No	Yes	Yes	4	No	No	No	No	No	No	Yes	Yes	Yes	No	No	No	No	No	No	No	Yes	No
Micro-GNL-1132	1	16.6	9000	64.7	50.6	Female	30.4	NA	Caucasian/White	Not Hispanic or Latino	No	No	No	N/A	No	No	Unknown	Unknown	Unknown	Unknown	Unknown	Unknown	Unknown	Unknown	Unknown	Unknown	Unknown	Unknown	Unknown	Unknown	Unknown	Unknown	Unknown	Unknown	Unknown	No	No data in chart other than testing
Micro-GNL-1197	4	18	9500	109.5	101.4	Female	34.1	42.1	Black or African American	Not Hispanic or Latino	No	No	No	N/A	No	Yes	Yes	1	No	No	No	No	No	No	No	Yes	No	No	No	No	No	No	No	No	No	No
Micro-GNL-1206	1	16	15500	39.9	28.9	Female	67.9	31.76	Caucasian/White	Not Hispanic or Latino	No	No	Yes (1 day later; low grade fever, nausea, congestion, tightness in chest)	N/A	No	Yes	Yes	2	No	No	No	No	No	No	No	Yes	No	No	No	No	No	No	No	No	No	No
Micro-GNL-1244	1	16.7	53500	39.9	30.6	Male	70.7	NA	Caucasian/White	Not Hispanic or Latino	No	No	No	N/A	No	No	Unknown	Unknown	Unknown	Unknown	Unknown	Unknown	Unknown	Unknown	Unknown	Unknown	Unknown	Unknown	Unknown	Unknown	Unknown	Unknown	Unknown	Unknown	Unknown	Unknown
Micro-GNL-1247	1	27.3	<50	212.1	41.7	Male	31.2	NA	Caucasian/White	Not Hispanic or Latino	No	No	No	N/A	No	No	Unknown	Unknown	Unknown	Unknown	Unknown	Unknown	Unknown	Unknown	Unknown	Unknown	Unknown	Unknown	Unknown	Unknown	Unknown	Unknown	Unknown	Unknown	Unknown	Unknown
Micro-GNL-1254	1	15.4	12000	68.5	37.9	Male	43.2	28.74	Caucasian/White	Not Hispanic or Latino	No	No	No	N/A	No	Yes	Yes	1	No	No	No	No	No	No	No	Yes	No	No	No	No	No	No	No	No	No	No
Micro-GNL-1259	1	16.4	7500	4429.1	2659	Male	40.1	36.48	Caucasian/White	Not Hispanic or Latino	No	No	No	N/A	No	Yes	Yes	2	No	No	No	No	No	No	Yes	Yes	No	No	No	No	No	No	No	No	No	No
Micro-GNL-1322	2	20	500	194.7	211.7	Female	39.8	37.51	Black or African American	Not Hispanic or Latino	No	No	No	N/A	No	Yes	Yes	1	No	No	No	No	No	No	No	Yes	No	No	No	No	No	No	No	No	No	Yes
Micro-GNL-1324	2	18.9	1800	45.9	33.4	Male	51.6	30.56	Caucasian/White	Not Hispanic or Latino	No	No	Yes (2 days later; cough, congestion, chills, decreased smell and taste, cold-like symptoms)	N/A	No	Yes	Yes	1	No	No	No	No	No	No	No	Yes	No	No	No	No	No	No	No	No	No	No
Micro-GNL-1333	7	17.5	650	90	35	Male	76.6	31.55	Caucasian/White	Not Hispanic or Latino	No	No	Yes (3 days later; decreased energy, decreased appetite)	N/A	No	Yes	Yes	4	Yes	No	No	No	No	No	No	Yes	No	No	No	No	No	No	No	No	Yes	Yes
Micro-GNL-1334	7	17.6	33000	204.1	298.6	Male	31.9	21.62	Black or African American	Not Hispanic or Latino	No	No	No	N/A	No	Yes	No	0	No	No	No	No	No	No	No	No	No	No	No	No	No	No	No	No	No	No
Micro-GNL-1336	7	20.6	1100	310.8	765.5	Female	20.8	24.92	Caucasian/White	Not Hispanic or Latino	No	No	No	N/A	No	Yes	Yes	1	No	No	No	No	No	No	Yes	No	No	No	No	No	No	No	No	No	No	No
Micro-GNL-1337	7	20.8	800	27.3	25.6	Male	70.7	NA	Caucasian/White	Not Hispanic or Latino	No	No	No	N/A	No	No	Unknown	Unknown	Unknown	Unknown	Unknown	Unknown	Unknown	Unknown	Unknown	Unknown	Unknown	Unknown	Unknown	Unknown	Unknown	Unknown	Unknown	Unknown	Unknown	Unknown
Micro-GNL-1339	7	22.6	300	924.6	83.9	Male	28.6	NA	Caucasian/White	Hispanic or Latino	No	No	No	N/A	No	No	Unknown	Unknown	Unknown	Unknown	Unknown	Unknown	Unknown	Unknown	Unknown	Unknown	Unknown	Unknown	Unknown	Unknown	Unknown	Unknown	Unknown	Unknown	Unknown	Unknown
Micro-GNL-1344	6	18.8	10500	21.7	22.7	Female	34.8	NA	Caucasian/White	Not Hispanic or Latino	No	No	No	N/A	No	No	Unknown	Unknown	Unknown	Unknown	Unknown	Unknown	Unknown	Unknown	Unknown	Unknown	Unknown	Unknown	Unknown	Unknown	Unknown	Unknown	Unknown	Unknown	Unknown	Unknown
Micro-GNL-1368	3	15.5	35000	45.9	36.7	Male	19.3	22.87	Caucasian/White	Not Hispanic or Latino	No	No	No	N/A	No	Yes	No	0	No	No	No	No	No	No	No	No	No	No	No	No	No	No	No	No	No	No
Micro-GNL-1378	3	17.1	9000	39.4	36.7	Female	19.1	NA	Caucasian/White	Hispanic or Latino	No	No	No	N/A	No	No	Unknown	Unknown	Unknown	Unknown	Unknown	Unknown	Unknown	Unknown	Unknown	Unknown	Unknown	Unknown	Unknown	Unknown	Unknown	Unknown	Unknown	Unknown	Unknown	Unknown
Micro-GNL-1379	3	21.3	900	78.3	43.6	Female	41.6	NA	Caucasian/White	Hispanic or Latino	No	No	No	N/A	No	No	Unknown	Unknown	Unknown	Unknown	Unknown	Unknown	Unknown	Unknown	Unknown	Unknown	Unknown	Unknown	Unknown	Unknown	Unknown	Unknown	Unknown	Unknown	Unknown	Unknown
Micro-GNL-1394	4	25.8	<50	59.7	48.9	Female	43	36.52	Caucasian/White	Hispanic or Latino	No	No	No	N/A	No	Yes	Yes	3	Yes	No	No	No	No	No	Yes	Yes	No	No	No	No	No	No	No	No	No	No
Micro-GNL-1409	3	15.2	22000	576.9	15.9	Male	38.9	NA	Caucasian/White	Hispanic or Latino	No	No	No	N/A	No	No	Unknown	Unknown	Unknown	Unknown	Unknown	Unknown	Unknown	Unknown	Unknown	Unknown	Unknown	Unknown	Unknown	Unknown	Unknown	Unknown	Unknown	Unknown	Unknown	Unknown
Micro-GNL-1438	5	21.2	100	90	54.4	Female	20.6	28.44	Black or African American	Not Hispanic or Latino	No	No	No	N/A	No	Yes	Yes	2	No	No	No	No	No	No	No	Yes	No	No	No	No	Yes	No	No	No	No	No
Micro-GNL-1442	5	24	300	4.4	21.2	Male	41	34.12	Caucasian/White	Hispanic or Latino	No	No	Yes (1 day later; cough, congestion, loss of taste and small, fever, chills)	N/A	No	Yes	Yes	1	No	No	No	No	No	No	No	Yes	No	No	No	No	No	No	No	No	No	No
Micro-GNL-1460	6	15	32000	59.7	71.8	Male	56.2	31.38	Caucasian/White	Not Hispanic or Latino	No	No	No	N/A	No	Yes	Yes	1	No	No	No	No	No	No	No	Yes	No	No	No	No	No	No	No	No	No	No
Micro-GNL-1474	5	17.5	1000	16.6	21.2	Female	73.8	24.14	Caucasian/White	Hispanic or Latino	No	No	Yes (1 day later; cough, runny nose, diarrhea, body aches, fever, chills, headache)	N/A	No	Yes	Yes	2	No	No	No	No	No	Yes	No	No	No	No	No	No	No	No	No	No	No	Yes
Micro-GNL-1475	5	17.6	2700	33.1	24.9	Female	33.9	47.98	Black or African American	Not Hispanic or Latino	No	No	No	N/A	No	Yes	Yes	1	No	No	No	No	No	No	No	Yes	No	No	No	No	No	No	No	No	No	Yes
Micro-GNL-1476	6	24.4	50	21.7	20.6	Female	40.7	NA	Caucasian/White	Hispanic or Latino	No	No	No	N/A	No	No	Unknown	Unknown	Unknown	Unknown	Unknown	Unknown	Unknown	Unknown	Unknown	Unknown	Unknown	Unknown	Unknown	Unknown	Unknown	Unknown	Unknown	Unknown	Unknown	Unknown
Micro-GNL-1483	6	14.4	25500	32.2	36.2	Female	44.2	42.12	Caucasian/White	Not Hispanic or Latino	No	No	Yes (1 day later; fever, headache, cough, congestion, runny nose, body aches)	N/A	No	Yes	Yes	1	No	No	No	No	No	No	No	Yes	No	No	No	No	No	No	No	No	No	Yes
Micro-GNL-1489	5	15.1	14000	160.1	38.4	Male	37.6	25	Caucasian/White	Not Hispanic or Latino	No	No	Yes (1 day later; chills, fatigue, congestion, cough, myalgia, headache, fever, ear pain, rash, diarrhea, loss of appetite)	N/A	No	Yes	Yes	1	No	No	No	No	No	No	No	Yes	No	No	No	No	No	No	No	No	No	No
Micro-GNL-1520	4	14.2	21000	41.3	50.2	Female	46	NA	Caucasian/White	Not Hispanic or Latino	No	No	No	N/A	No	No	Unknown	Unknown	Unknown	Unknown	Unknown	Unknown	Unknown	Unknown	Unknown	Unknown	Unknown	Unknown	Unknown	Unknown	Unknown	Unknown	Unknown	Unknown	Unknown	Unknown
Micro-GNL-1521	4	14.5	40000	54.4	48.4	Female	48.9	33.15	Caucasian/White	Hispanic or Latino	No	No	No	N/A	No	Yes	Yes	2	No	No	No	No	No	No	Yes	Yes	No	No	No	No	No	No	No	No	No	No
Micro-GNL-1523	5	17.9	750	16.2	23.8	Male	71.8	29.99	Caucasian/White	Not Hispanic or Latino	No	No	No	N/A	No	Yes	Yes	3	No	No	No	No	Yes	No	No	Yes	No	No	No	No	No	No	No	No	No	No
Micro-GNL-1539	5	18.6	200	690.4	659.4	Female	56	31.76	Caucasian/White	Not Hispanic or Latino	No	No	Yes (12 days later; fatigue, vomitting of phlegm, cough, congestion, headache)	N/A	No	Yes	Yes	3	No	No	No	No	No	No	Yes	Yes	No	No	No	No	No	No	No	No	Yes	No
Micro-GNL-1540	5	16	650	205.5	81.4	Male	66.5	NA	Caucasian/White	Not Hispanic or Latino	No	No	Yes (1 day later; symptoms not listed individually)	N/A	No	No	Unknown	Unknown	Unknown	Unknown	Unknown	Unknown	Unknown	Unknown	Unknown	Unknown	Unknown	Unknown	Unknown	Unknown	Unknown	Unknown	Unknown	Unknown	Unknown	Unknown
Micro-GNL-1546	5	19.6	400	129.1	180.5	Female	43.1	NA	Caucasian/White	Not Hispanic or Latino	No	No	No	N/A	No	No	Unknown	Unknown	Unknown	Unknown	Unknown	Unknown	Unknown	Unknown	Unknown	Unknown	Unknown	Unknown	Unknown	Unknown	Unknown	Unknown	Unknown	Unknown	Unknown	Unknown
Micro-GNL-1555	4	18.6	1200	1154	756.5	Male	24.7	29.15	Caucasian/White	Hispanic or Latino	No	No	No	N/A	No	Yes	Yes	1	No	No	No	No	No	No	No	Yes	No	No	No	No	No	No	No	No	No	No
Micro-GNL-1591	5	17.6	1050	50.9	38.4	Female	26	40.37	Caucasian/White	Not Hispanic or Latino	No	No	Yes (2 days later; cough, low grade fever, body aches, fatigue)	N/A	No	Yes	Yes	1	No	No	No	No	No	No	No	Yes	No	No	No	No	No	No	No	No	No	No
Micro-GNL-1791	7	20.1	<50	23.8	25.7	Female	32.9	NA	Caucasian/White	Not Hispanic or Latino	No	No	No	N/A	No	No	Unknown	Unknown	Unknown	Unknown	Unknown	Unknown	Unknown	Unknown	Unknown	Unknown	Unknown	Unknown	Unknown	Unknown	Unknown	Unknown	Unknown	Unknown	Unknown	Unknown
Micro-GNL-1795	6	20.5	<50	50.9	55.1	Male	24.3	35.73	Caucasian/White	Hispanic or Latino	No	No	No	N/A	No	Yes	Yes	1	No	No	No	No	No	No	No	Yes	No	No	No	No	No	No	No	No	No	No
Micro-GNL-1796	7	21.4	<50	357	304.7	Female	31.6	NA	Black or African American	Not Hispanic or Latino	No	No	No	N/A	No	No	Unknown	Unknown	Unknown	Unknown	Unknown	Unknown	Unknown	Unknown	Unknown	Unknown	Unknown	Unknown	Unknown	Unknown	Unknown	Unknown	Unknown	Unknown	Unknown	Unknown
Micro-GNL-1844	5	22.8	<50	588.7	385.1	Female	27.2	40.9	Caucasian/White	Hispanic or Latino	No	No	No	N/A	No	Yes	Yes	3	No	No	No	No	No	No	Yes	Yes	Yes	No	No	No	No	No	No	No	No	No
Micro-GNL-1848	4	16.5	50	52.4	60.9	Male	41.3	NA	Caucasian/White	Hispanic or Latino	No	No	No	N/A	No	No	Unknown	Unknown	Unknown	Unknown	Unknown	Unknown	Unknown	Unknown	Unknown	Unknown	Unknown	Unknown	Unknown	Unknown	Unknown	Unknown	Unknown	Unknown	Unknown	Unknown
Micro-GNL-1858	4	21.5	<50	80.6	43.6	Male	29.3	NA	Black or African American	Not Hispanic or Latino	No	No	No	N/A	No	No	Unknown	Unknown	Unknown	Unknown	Unknown	Unknown	Unknown	Unknown	Unknown	Unknown	Unknown	Unknown	Unknown	Unknown	Unknown	Unknown	Unknown	Unknown	Unknown	Unknown
Micro-GNL-1860	5	27	2500	1106.5	634.2	Male	27.2	NA	Caucasian/White	Hispanic or Latino	No	No	No	N/A	No	No	Unknown	Unknown	Unknown	Unknown	Unknown	Unknown	Unknown	Unknown	Unknown	Unknown	Unknown	Unknown	Unknown	Unknown	Unknown	Unknown	Unknown	Unknown	Unknown	Unknown
Micro-GNL-1869	5	19.3	100	52.4	17.3	Female	28	25.88	Caucasian/White	Not Hispanic or Latino	No	No	No	N/A	No	Yes	Yes	3	Yes	No	No	No	No	No	Yes	Yes	No	No	No	No	No	No	No	No	No	No
Micro-GNL-1879	4	21.3	500	215.4	263.8	Male	30.1	NA	Caucasian/White	Not Hispanic or Latino	No	No	No	N/A	No	No	Unknown	Unknown	Unknown	Unknown	Unknown	Unknown	Unknown	Unknown	Unknown	Unknown	Unknown	Unknown	Unknown	Unknown	Unknown	Unknown	Unknown	Unknown	Unknown	Unknown
Micro-GNL-1986	5	15.4	150	26.1	21.4	Male	34.7	NA	Caucasian/White	Not Hispanic or Latino	No	No	Yes (1 day later; fever, shortness of breat, chills, loss of smell and taste)	N/A	No	No	Unknown	Unknown	Unknown	Unknown	Unknown	Unknown	Unknown	Unknown	Unknown	Unknown	Unknown	Unknown	Unknown	Unknown	Unknown	Unknown	Unknown	Unknown	Unknown	Unknown
Micro-GNL-1989	5	16.5	400	57	97.1	Male	63	NA	Caucasian/White	Not Hispanic or Latino	No	No	No	N/A	No	No	Unknown	Unknown	Unknown	Unknown	Unknown	Unknown	Unknown	Unknown	Unknown	Unknown	Unknown	Unknown	Unknown	Unknown	Unknown	Unknown	Unknown	Unknown	Unknown	Unknown
Micro-GNL-2007	5	15.9	5000	71	79.2	Female	20.2	54.88	Caucasian/White	Not Hispanic or Latino	No	No	No	N/A	No	Yes	Yes	1	No	No	No	No	No	No	No	Yes	No	No	No	No	No	No	No	No	No	No
Micro-GNL-2022	4	15.7	200	NA	32.8	Male	47.3	29.16	Caucasian/White	Not Hispanic or Latino	No	No	No	N/A	No	Yes	Yes	1	No	No	No	No	No	No	No	Yes	No	No	No	No	No	No	No	No	No	No
Micro-GNL-2042	6	21.1	150	95.3	120.9	Male	40	NA	Caucasian/White	Not Hispanic or Latino	No	No	No	N/A	No	No	Unknown	Unknown	Unknown	Unknown	Unknown	Unknown	Unknown	Unknown	Unknown	Unknown	Unknown	Unknown	Unknown	Unknown	Unknown	Unknown	Unknown	Unknown	Unknown	Unknown
Micro-GNL-2055	5	25.9	<50	100.3	29.1	Female	41.4	36.85	Caucasian/White	Not Hispanic or Latino	No	No	No	N/A	No	Yes	Yes	2	No	No	No	No	Yes	No	No	Yes	No	No	No	No	No	No	No	No	No	Yes
Micro-GNL-2063	5	17.1	150	611.8	60.9	Male	54.6	32.6	Caucasian/White	Not Hispanic or Latino	No	No	Yes (1 day later; symptoms not listed individually)	N/A	No	Yes	Yes	1	No	No	No	No	No	No	No	Yes	No	No	No	No	No	No	No	No	No	Yes
Micro-GNL-2065	5	18.1	250	90.4	30.9	Female	49	29.61	Caucasian/White	Not Hispanic or Latino	No	No	No	N/A	No	Yes	Yes	1	No	No	No	No	No	No	No	Yes	No	No	No	No	No	No	No	No	No	Yes
Micro-GNL-2067	5	19.4	<50	34.6	36.5	Female	37.1	49.26	Caucasian/White	Not Hispanic or Latino	No	No	No	N/A	No	Yes	Yes	1	No	No	No	No	No	No	No	Yes	No	No	No	No	No	No	No	No	No	No
Micro-GNL-2069	5	17	6000	10.3	NA	Male	42.1	NA	Caucasian/White	Not Hispanic or Latino	No	No	No	N/A	No	No	Unknown	Unknown	Unknown	Unknown	Unknown	Unknown	Unknown	Unknown	Unknown	Unknown	Unknown	Unknown	Unknown	Unknown	Unknown	Unknown	Unknown	Unknown	Unknown	Unknown
Micro-GNL-2076	5	19.3	100	18	13	Male	59.2	32.6	Caucasian/White	Hispanic or Latino	No	No	Yes (1-13 days later; cough)	N/A	No	Yes	Yes	4	No	No	No	No	Yes	Yes	Yes	Yes	No	No	No	No	No	No	No	No	No	Yes
Micro-GNL-1145	1	19.5	250	282.7	66.1	Female	33.9	38.45	Caucasian/White	Not Hispanic or Latino	Yes	No	Yes (1-6 days later; cough, congestion, loss of smell)	N/A	No	Yes	Yes	3	No	No	No	No	Yes	Yes	No	Yes	No	No	No	No	No	No	No	No	No	Yes
Micro-GNL-1202	2	19.8	50	192.5	51.6	Female	34.2	21.69	Caucasian/White	Not Hispanic or Latino	Yes	No	Yes (1 day later; symptoms not listed individually)	N/A	No	Yes	No	0	No	No	No	No	No	No	No	No	No	No	No	No	No	No	No	No	No	No
Micro-GNL-1217	1	19.7	1500	53.6	32.4	Male	36.7	NA	Caucasian/White	Hispanic or Latino	Yes	No	No	N/A	No	No	Unknown	Unknown	Unknown	Unknown	Unknown	Unknown	Unknown	Unknown	Unknown	Unknown	Unknown	Unknown	Unknown	Unknown	Unknown	Unknown	Unknown	Unknown	Unknown	Unknown
Micro-GNL-1246	1	21.7	<50	2035.9	814.1	Female	66.5	34.8	Caucasian/White	Not Hispanic or Latino	Yes	No	No	N/A	No	Yes	Yes	3	No	No	No	No	No	No	No	Yes	No	No	No	No	No	No	No	No	Yes	No
Micro-GNL-1320	1	18.9	2000	670.5	752.8	Female	42.7	49.74	Black or African American	Not Hispanic or Latino	Yes	No	Yes (1 day later; cough, shortness of breath, chest pain, chills, body aches, loss of taste and smell)	N/A	No	Yes	Yes	3	No	No	No	No	No	Yes	No	Yes	No	No	No	No	Yes	No	No	No	No	No
Micro-GNL-1329	1	16.5	7000	127.3	204.7	Male	43	32.2	Caucasian/White	Not Hispanic or Latino	Yes	No	No	N/A	No	Yes	Yes	1	No	No	No	No	No	No	No	Yes	No	No	No	No	No	No	No	No	No	No
Micro-GNL-1470	6	15.6	4000	82.1	47.1	Male	28.8	23.28	Caucasian/White	Not Hispanic or Latino	Yes	No	No	N/A	No	Yes	No	0	No	No	No	No	No	No	No	No	No	No	No	No	No	No	No	No	No	Yes
Micro-GNL-1477	6	15	9000	105.2	121.8	Male	51.4	27.83	Caucasian/White	Not Hispanic or Latino	Yes	No	No	N/A	No	Yes	Yes	2	No	No	No	No	Yes	No	No	Yes	No	No	No	No	No	No	No	No	No	Yes
Micro-GNL-1494	6	21.4	300	93.6	16.5	Male	75.1	29.8	Caucasian/White	Not Hispanic or Latino	Yes	No	Yes (1 day later; cough, headache, diarrhea)	N/A	No	Yes	Yes	2	No	No	No	No	No	No	No	Yes	No	No	No	No	No	No	No	No	No	No
Micro-GNL-1497	5	25.8	50	748.9	225.6	Male	73.1	32.08	Caucasian/White	Not Hispanic or Latino	Yes	No	No	N/A	No	Yes	Yes	3	No	No	No	No	No	No	Yes	Yes	No	No	No	No	No	No	No	No	No	Yes
Micro-GNL-1509	6	15.1	6500	23.8	20	Male	62.9	39.91	Caucasian/White	Not Hispanic or Latino	Yes	No	No	N/A	No	Yes	Yes	1	No	No	No	No	No	No	No	Yes	No	No	No	No	No	No	No	No	No	Yes
Micro-GNL-1513	4	19.4	200	631.9	196.5	Male	31.3	NA	Black or African American	Hispanic or Latino	Yes	No	No	N/A	No	No	Unknown	Unknown	Unknown	Unknown	Unknown	Unknown	Unknown	Unknown	Unknown	Unknown	Unknown	Unknown	Unknown	Unknown	Unknown	Unknown	Unknown	Unknown	Unknown	Unknown
Micro-GNL-1545	5	18.1	400	23.8	27.7	Female	46.6	27.79	Asian	Not Hispanic or Latino	Yes	No	No	N/A	No	Yes	Yes	2	No	No	No	No	No	No	No	Yes	No	No	No	No	No	No	No	No	Yes	No
Micro-GNL-1552	5	24	<50	602.7	190.1	Male	67.5	36.92	Caucasian/White	Not Hispanic or Latino	Yes	No	No	N/A	No	Yes	Yes	5	No	No	Yes	Yes	Yes	No	No	Yes	No	No	No	No	No	No	No	No	No	Yes
Micro-GNL-1566	4	18.2	200	232.2	190.1	Male	32.3	43.54	Caucasian/White	Hispanic or Latino	Yes	No	No	N/A	No	Yes	Yes	1	No	No	No	No	No	No	No	Yes	No	No	No	No	No	No	No	No	No	No
Micro-GNL-1587	3	26.9	<50	63.4	58.2	Female	41.7	42.2	Caucasian/White	Hispanic or Latino	Yes	No	Yes (1 day later; sore throat, cough, body aches, congestion)	N/A	No	Yes	Yes	2	No	No	No	No	No	No	No	Yes	No	No	No	No	No	No	No	No	Yes	Yes
Micro-GNL-1607	4	22.6	<50	661.2	199.7	Female	45.9	30.4	Caucasian/White	Hispanic or Latino	Yes	No	No	N/A	No	Yes	Yes	1	No	No	No	No	No	No	No	Yes	No	No	No	No	No	No	No	No	No	No
Micro-GNL-1803	5	17.3	65000	96071.8	34425.1	Female	69.4	38.3	Caucasian/White	Not Hispanic or Latino	Yes	No	No	N/A	No	Yes	Yes	2	No	No	No	No	No	No	No	Yes	No	No	No	No	No	No	No	No	No	Yes
Micro-GNL-1804	6	19.7	50	61	34	Male	70.5	33	Caucasian/White	Hispanic or Latino	Yes	No	No	N/A	No	Yes	Yes	2	No	No	No	No	No	No	No	Yes	No	no	No	No	No	No	No	No	No	No
Micro-GNL-1807	6	23.8	50	836.4	258.4	Male	34.8	26.98	Caucasian/White	Not Hispanic or Latino	Yes	No	No	N/A	No	Yes	Yes	1	No	No	No	No	No	No	No	Yes	No	No	No	No	No	No	No	No	No	Yes
Micro-GNL-1822	5	21	<50	428.4	308	Female	56.8	NA	Caucasian/White	Not Hispanic or Latino	Yes	No	No	N/A	No	No	Unknown	Unknown	Unknown	Unknown	Unknown	Unknown	Unknown	Unknown	Unknown	Unknown	Unknown	Unknown	Unknown	Unknown	Unknown	Unknown	Unknown	Unknown	Unknown	Unknown	No data in chart other than testing
Micro-GNL-1835	5	14.4	6000	71	36.5	Female	76.9	34.11	Caucasian/White	Not Hispanic or Latino	Yes	No	No	N/A	No	Yes	Yes	3	No	No	No	No	No	No	Yes	Yes	No	No	No	No	No	No	No	No	No	No
Micro-GNL-1874	4	27.2	<50	969	340.7	Male	72.1	32.01	Caucasian/White	Not Hispanic or Latino	Yes	No	No	N/A	No	Yes	Yes	3	No	No	No	No	No	No	Yes	Yes	No	No	No	No	No	No	No	No	No	No
Micro-GNL-1938	6	19.3	50	877	133.5	Female	29.1	32.59	Caucasian/White	Not Hispanic or Latino	Yes	No	Yes (3 days later; mild cold symptoms)	N/A	No	Yes	Yes	1	No	No	No	No	No	No	No	Yes	No	No	No	No	No	No	No	No	No	Yes
Micro-GNL-1940	6	21.9	<50	80.6	43.6	Female	49.7	52.49	Black or African American	Not Hispanic or Latino	Yes	No	Yes (1 day later; headache)	N/A	No	Yes	Yes	2	No	No	No	No	No	No	Yes	Yes	No	No	No	No	No	No	No	No	No	Yes
Micro-GNL-2026	4	15	2500	110.3	70.9	Female	69.9	NA	Caucasian/White	Not Hispanic or Latino	Yes	No	No	N/A	No	No	Unknown	Unknown	Unknown	Unknown	Unknown	Unknown	Unknown	Unknown	Unknown	Unknown	Unknown	Unknown	Unknown	Unknown	Unknown	Unknown	Unknown	Unknown	Unknown	Unknown
Micro-GNL-2033	3	17.6	50	43.4	29.1	Female	84.5	35.49	Caucasian/White	Not Hispanic or Latino	Yes	No	No	N/A	No	Yes	Yes	5	No	No	No	Yes	No	No	Yes	Yes	No	No	No	No	No	No	No	No	Yes	Yes
Micro-GNL-2054	5	22.2	<50	52.4	32.8	Male	41.1	57.74	Black or African American	Not Hispanic or Latino	Yes	No	No	N/A	No	Yes	Yes	2	No	No	No	No	Yes	No	No	Yes	No	No	No	No	No	No	No	No	No	Yes

## Sheet: IgA Controls
Plate	Heat Inactivated?	Analyte	Theoretical Concentration (pg/ml)	Measured Concentration (pg/ml)
1	No	α-SARS-CoV-2 RBD IgA	0	12.8
1	No	α-SARS-CoV-2 RBD IgA	0	14.1
2	No	α-SARS-CoV-2 RBD IgA	0	13.1
2	No	α-SARS-CoV-2 RBD IgA	0	13.1
3	No	α-SARS-CoV-2 RBD IgA	0	13.4
3	No	α-SARS-CoV-2 RBD IgA	0	13.4
4	No	α-SARS-CoV-2 RBD IgA	0	13.3
4	No	α-SARS-CoV-2 RBD IgA	0	13.3
5	No	α-SARS-CoV-2 RBD IgA	0	8.3
5	No	α-SARS-CoV-2 RBD IgA	0	13
1	No	α-SARS-CoV-2 RBD IgA	122.07	105.4
1	No	α-SARS-CoV-2 RBD IgA	122.07	116.8
2	No	α-SARS-CoV-2 RBD IgA	122.07	115.3
2	No	α-SARS-CoV-2 RBD IgA	122.07	115.3
3	No	α-SARS-CoV-2 RBD IgA	122.07	98.6
3	No	α-SARS-CoV-2 RBD IgA	122.07	122.4
4	No	α-SARS-CoV-2 RBD IgA	122.07	111.4
4	No	α-SARS-CoV-2 RBD IgA	122.07	115.8
5	No	α-SARS-CoV-2 RBD IgA	122.07	128.8
5	No	α-SARS-CoV-2 RBD IgA	122.07	131.9
1	No	α-SARS-CoV-2 RBD IgA	488.281	502.1
1	No	α-SARS-CoV-2 RBD IgA	488.281	511.8
2	No	α-SARS-CoV-2 RBD IgA	488.281	475.5
2	No	α-SARS-CoV-2 RBD IgA	488.281	523.4
3	No	α-SARS-CoV-2 RBD IgA	488.281	491.6
3	No	α-SARS-CoV-2 RBD IgA	488.281	536.9
4	No	α-SARS-CoV-2 RBD IgA	488.281	501.3
4	No	α-SARS-CoV-2 RBD IgA	488.281	504.6
5	No	α-SARS-CoV-2 RBD IgA	488.281	418
5	No	α-SARS-CoV-2 RBD IgA	488.281	485.4
1	No	α-SARS-CoV-2 RBD IgA	1953.12	1964.7
1	No	α-SARS-CoV-2 RBD IgA	1953.12	1981.2
2	No	α-SARS-CoV-2 RBD IgA	1953.12	1943
2	No	α-SARS-CoV-2 RBD IgA	1953.12	1996.6
3	No	α-SARS-CoV-2 RBD IgA	1953.12	1802.7
3	No	α-SARS-CoV-2 RBD IgA	1953.12	2107.7
4	No	α-SARS-CoV-2 RBD IgA	1953.12	1933.6
4	No	α-SARS-CoV-2 RBD IgA	1953.12	1963.7
5	No	α-SARS-CoV-2 RBD IgA	1953.12	2394.6
1	No	α-SARS-CoV-2 RBD IgA	7812.5	7573
1	No	α-SARS-CoV-2 RBD IgA	7812.5	7717.7
2	No	α-SARS-CoV-2 RBD IgA	7812.5	7135.9
2	No	α-SARS-CoV-2 RBD IgA	7812.5	8134.3
3	No	α-SARS-CoV-2 RBD IgA	7812.5	7659.4
3	No	α-SARS-CoV-2 RBD IgA	7812.5	7753.7
4	No	α-SARS-CoV-2 RBD IgA	7812.5	7499.7
4	No	α-SARS-CoV-2 RBD IgA	7812.5	8147.4
5	No	α-SARS-CoV-2 RBD IgA	7812.5	6726.1
5	No	α-SARS-CoV-2 RBD IgA	7812.5	6783.6
1	No	α-SARS-CoV-2 RBD IgA	31250	29816.3
1	No	α-SARS-CoV-2 RBD IgA	31250	32797.5
2	No	α-SARS-CoV-2 RBD IgA	31250	32226.3
2	No	α-SARS-CoV-2 RBD IgA	31250	32835.9
3	No	α-SARS-CoV-2 RBD IgA	31250	29083.4
3	No	α-SARS-CoV-2 RBD IgA	31250	33267.8
4	No	α-SARS-CoV-2 RBD IgA	31250	29980.2
4	No	α-SARS-CoV-2 RBD IgA	31250	31404.8
5	No	α-SARS-CoV-2 RBD IgA	31250	36858.5
5	No	α-SARS-CoV-2 RBD IgA	31250	38155.8
1	No	α-SARS-CoV-2 RBD IgA	125000	139192
1	No	α-SARS-CoV-2 RBD IgA	125000	140303
2	No	α-SARS-CoV-2 RBD IgA	125000	108592
2	No	α-SARS-CoV-2 RBD IgA	125000	135580
3	No	α-SARS-CoV-2 RBD IgA	125000	128426
3	No	α-SARS-CoV-2 RBD IgA	125000	148552
4	No	α-SARS-CoV-2 RBD IgA	125000	134855
4	No	α-SARS-CoV-2 RBD IgA	125000	137207
5	No	α-SARS-CoV-2 RBD IgA	125000	100414
1	No	α-SARS-CoV-2 RBD IgA	500000	328437
1	No	α-SARS-CoV-2 RBD IgA	500000	549530
3	No	α-SARS-CoV-2 RBD IgA	500000	402077
3	No	α-SARS-CoV-2 RBD IgA	500000	462860
4	No	α-SARS-CoV-2 RBD IgA	500000	436154
4	No	α-SARS-CoV-2 RBD IgA	500000	447360
5	No	α-SARS-CoV-2 RBD IgA	500000	486233
5	No	α-SARS-CoV-2 RBD IgA	500000	526644
1	Yes	α-SARS-CoV-2 RBD IgA	0	10.4
1	Yes	α-SARS-CoV-2 RBD IgA	0	11.6
2	Yes	α-SARS-CoV-2 RBD IgA	0	11.7
3	Yes	α-SARS-CoV-2 RBD IgA	0	17.2
4	Yes	α-SARS-CoV-2 RBD IgA	0	11
5	Yes	α-SARS-CoV-2 RBD IgA	0	32.8
1	Yes	α-SARS-CoV-2 RBD IgA	122.07	64.3
1	Yes	α-SARS-CoV-2 RBD IgA	122.07	70.5
2	Yes	α-SARS-CoV-2 RBD IgA	122.07	90.1
3	Yes	α-SARS-CoV-2 RBD IgA	122.07	98.6
4	Yes	α-SARS-CoV-2 RBD IgA	122.07	89.8
5	Yes	α-SARS-CoV-2 RBD IgA	122.07	141.3
1	Yes	α-SARS-CoV-2 RBD IgA	488.281	300.9
1	Yes	α-SARS-CoV-2 RBD IgA	488.281	318.2
2	Yes	α-SARS-CoV-2 RBD IgA	488.281	399.1
3	Yes	α-SARS-CoV-2 RBD IgA	488.281	398.2
4	Yes	α-SARS-CoV-2 RBD IgA	488.281	1765.1
5	Yes	α-SARS-CoV-2 RBD IgA	488.281	407.1
1	Yes	α-SARS-CoV-2 RBD IgA	1953.12	1172.9
1	Yes	α-SARS-CoV-2 RBD IgA	1953.12	1302.8
2	Yes	α-SARS-CoV-2 RBD IgA	1953.12	1643.8
3	Yes	α-SARS-CoV-2 RBD IgA	1953.12	1737.2
5	Yes	α-SARS-CoV-2 RBD IgA	1953.12	1633.9
1	Yes	α-SARS-CoV-2 RBD IgA	7812.5	4732.2
1	Yes	α-SARS-CoV-2 RBD IgA	7812.5	5125.1
2	Yes	α-SARS-CoV-2 RBD IgA	7812.5	7190.8
3	Yes	α-SARS-CoV-2 RBD IgA	7812.5	6842.7
4	Yes	α-SARS-CoV-2 RBD IgA	7812.5	6886.9
5	Yes	α-SARS-CoV-2 RBD IgA	7812.5	6946
1	Yes	α-SARS-CoV-2 RBD IgA	31250	18464.1
1	Yes	α-SARS-CoV-2 RBD IgA	31250	19530.6
2	Yes	α-SARS-CoV-2 RBD IgA	31250	30766.2
3	Yes	α-SARS-CoV-2 RBD IgA	31250	29165.4
4	Yes	α-SARS-CoV-2 RBD IgA	31250	27973.1
5	Yes	α-SARS-CoV-2 RBD IgA	31250	48440
1	Yes	α-SARS-CoV-2 RBD IgA	125000	97676.8
1	Yes	α-SARS-CoV-2 RBD IgA	125000	103319
2	Yes	α-SARS-CoV-2 RBD IgA	125000	112789
3	Yes	α-SARS-CoV-2 RBD IgA	125000	151571
4	Yes	α-SARS-CoV-2 RBD IgA	125000	160852
5	Yes	α-SARS-CoV-2 RBD IgA	125000	225490
1	Yes	α-SARS-CoV-2 RBD IgA	500000	699879
1	Yes	α-SARS-CoV-2 RBD IgA	500000	980559
2	Yes	α-SARS-CoV-2 RBD IgA	500000	80898.4
3	Yes	α-SARS-CoV-2 RBD IgA	500000	454397
4	Yes	α-SARS-CoV-2 RBD IgA	500000	598384
5	Yes	α-SARS-CoV-2 RBD IgA	500000	355871
1	No	α-SARS-CoV-2 S1 IgA	0	16.4
1	No	α-SARS-CoV-2 S1 IgA	0	26.4
2	No	α-SARS-CoV-2 S1 IgA	0	16.6
2	No	α-SARS-CoV-2 S1 IgA	0	27.4
3	No	α-SARS-CoV-2 S1 IgA	0	12
3	No	α-SARS-CoV-2 S1 IgA	0	21.7
4	No	α-SARS-CoV-2 S1 IgA	0	9.5
4	No	α-SARS-CoV-2 S1 IgA	0	23.8
5	No	α-SARS-CoV-2 S1 IgA	0	26.1
5	No	α-SARS-CoV-2 S1 IgA	0	30.3
1	No	α-SARS-CoV-2 S1 IgA	122.07	92.3
1	No	α-SARS-CoV-2 S1 IgA	122.07	97.4
2	No	α-SARS-CoV-2 S1 IgA	122.07	92.5
2	No	α-SARS-CoV-2 S1 IgA	122.07	100.9
3	No	α-SARS-CoV-2 S1 IgA	122.07	98
3	No	α-SARS-CoV-2 S1 IgA	122.07	123
4	No	α-SARS-CoV-2 S1 IgA	122.07	105.2
4	No	α-SARS-CoV-2 S1 IgA	122.07	129.1
5	No	α-SARS-CoV-2 S1 IgA	122.07	100.3
5	No	α-SARS-CoV-2 S1 IgA	122.07	120.4
1	No	α-SARS-CoV-2 S1 IgA	488.281	482.9
1	No	α-SARS-CoV-2 S1 IgA	488.281	482.9
2	No	α-SARS-CoV-2 S1 IgA	488.281	451.7
2	No	α-SARS-CoV-2 S1 IgA	488.281	462.4
3	No	α-SARS-CoV-2 S1 IgA	488.281	422
3	No	α-SARS-CoV-2 S1 IgA	488.281	514.7
4	No	α-SARS-CoV-2 S1 IgA	488.281	435.6
4	No	α-SARS-CoV-2 S1 IgA	488.281	500.7
5	No	α-SARS-CoV-2 S1 IgA	488.281	359.9
5	No	α-SARS-CoV-2 S1 IgA	488.281	439.4
1	No	α-SARS-CoV-2 S1 IgA	1953.12	1985.7
1	No	α-SARS-CoV-2 S1 IgA	1953.12	2046.7
2	No	α-SARS-CoV-2 S1 IgA	1953.12	2073.7
2	No	α-SARS-CoV-2 S1 IgA	1953.12	2097.3
3	No	α-SARS-CoV-2 S1 IgA	1953.12	1883.9
3	No	α-SARS-CoV-2 S1 IgA	1953.12	2180.8
4	No	α-SARS-CoV-2 S1 IgA	1953.12	1919.8
4	No	α-SARS-CoV-2 S1 IgA	1953.12	2025.8
5	No	α-SARS-CoV-2 S1 IgA	1953.12	2609.7
1	No	α-SARS-CoV-2 S1 IgA	7812.5	7787.4
1	No	α-SARS-CoV-2 S1 IgA	7812.5	7986.5
2	No	α-SARS-CoV-2 S1 IgA	7812.5	7369.4
2	No	α-SARS-CoV-2 S1 IgA	7812.5	8215.1
3	No	α-SARS-CoV-2 S1 IgA	7812.5	7859
3	No	α-SARS-CoV-2 S1 IgA	7812.5	7929.1
4	No	α-SARS-CoV-2 S1 IgA	7812.5	7703.4
4	No	α-SARS-CoV-2 S1 IgA	7812.5	8299
5	No	α-SARS-CoV-2 S1 IgA	7812.5	6712.1
1	No	α-SARS-CoV-2 S1 IgA	31250	28392.8
1	No	α-SARS-CoV-2 S1 IgA	31250	31430.9
2	No	α-SARS-CoV-2 S1 IgA	31250	29434
2	No	α-SARS-CoV-2 S1 IgA	31250	30159.3
3	No	α-SARS-CoV-2 S1 IgA	31250	27779.1
3	No	α-SARS-CoV-2 S1 IgA	31250	31284.1
4	No	α-SARS-CoV-2 S1 IgA	31250	29213.9
4	No	α-SARS-CoV-2 S1 IgA	31250	30386.2
5	No	α-SARS-CoV-2 S1 IgA	31250	32940.3
5	No	α-SARS-CoV-2 S1 IgA	31250	33283
1	No	α-SARS-CoV-2 S1 IgA	125000	135991
1	No	α-SARS-CoV-2 S1 IgA	125000	137280
2	No	α-SARS-CoV-2 S1 IgA	125000	135876
2	No	α-SARS-CoV-2 S1 IgA	125000	149749
3	No	α-SARS-CoV-2 S1 IgA	125000	125981
3	No	α-SARS-CoV-2 S1 IgA	125000	156954
4	No	α-SARS-CoV-2 S1 IgA	125000	132643
4	No	α-SARS-CoV-2 S1 IgA	125000	138035
5	No	α-SARS-CoV-2 S1 IgA	125000	108234
1	No	α-SARS-CoV-2 S1 IgA	500000	387025
1	No	α-SARS-CoV-2 S1 IgA	500000	558977
2	No	α-SARS-CoV-2 S1 IgA	500000	421194
2	No	α-SARS-CoV-2 S1 IgA	500000	442140
3	No	α-SARS-CoV-2 S1 IgA	500000	441573
3	No	α-SARS-CoV-2 S1 IgA	500000	465123
4	No	α-SARS-CoV-2 S1 IgA	500000	462729
4	No	α-SARS-CoV-2 S1 IgA	500000	470653
5	No	α-SARS-CoV-2 S1 IgA	500000	513701
5	No	α-SARS-CoV-2 S1 IgA	500000	522804
1	Yes	α-SARS-CoV-2 S1 IgA	0	10.7
1	Yes	α-SARS-CoV-2 S1 IgA	0	10.7
2	Yes	α-SARS-CoV-2 S1 IgA	0	11.9
3	Yes	α-SARS-CoV-2 S1 IgA	0	12
4	Yes	α-SARS-CoV-2 S1 IgA	0	16.2
5	Yes	α-SARS-CoV-2 S1 IgA	0	NA
1	Yes	α-SARS-CoV-2 S1 IgA	122.07	58.9
1	Yes	α-SARS-CoV-2 S1 IgA	122.07	77.5
2	Yes	α-SARS-CoV-2 S1 IgA	122.07	68.5
3	Yes	α-SARS-CoV-2 S1 IgA	122.07	67
4	Yes	α-SARS-CoV-2 S1 IgA	122.07	93.6
5	Yes	α-SARS-CoV-2 S1 IgA	122.07	110.3
1	Yes	α-SARS-CoV-2 S1 IgA	488.281	227.3
1	Yes	α-SARS-CoV-2 S1 IgA	488.281	239.4
2	Yes	α-SARS-CoV-2 S1 IgA	488.281	345.2
3	Yes	α-SARS-CoV-2 S1 IgA	488.281	320.8
4	Yes	α-SARS-CoV-2 S1 IgA	488.281	1574.7
5	Yes	α-SARS-CoV-2 S1 IgA	488.281	337.3
1	Yes	α-SARS-CoV-2 S1 IgA	1953.12	1121.6
1	Yes	α-SARS-CoV-2 S1 IgA	1953.12	1147.9
2	Yes	α-SARS-CoV-2 S1 IgA	1953.12	1756.4
3	Yes	α-SARS-CoV-2 S1 IgA	1953.12	1584.1
5	Yes	α-SARS-CoV-2 S1 IgA	1953.12	1502.6
1	Yes	α-SARS-CoV-2 S1 IgA	7812.5	4564.8
1	Yes	α-SARS-CoV-2 S1 IgA	7812.5	4790.1
2	Yes	α-SARS-CoV-2 S1 IgA	7812.5	7304.7
3	Yes	α-SARS-CoV-2 S1 IgA	7812.5	6631.3
4	Yes	α-SARS-CoV-2 S1 IgA	7812.5	6632.3
5	Yes	α-SARS-CoV-2 S1 IgA	7812.5	6394.6
1	Yes	α-SARS-CoV-2 S1 IgA	31250	16680.8
1	Yes	α-SARS-CoV-2 S1 IgA	31250	16792.1
2	Yes	α-SARS-CoV-2 S1 IgA	31250	27793.1
3	Yes	α-SARS-CoV-2 S1 IgA	31250	25998.2
4	Yes	α-SARS-CoV-2 S1 IgA	31250	26224
5	Yes	α-SARS-CoV-2 S1 IgA	31250	38619
1	Yes	α-SARS-CoV-2 S1 IgA	125000	77148.9
1	Yes	α-SARS-CoV-2 S1 IgA	125000	82261.8
2	Yes	α-SARS-CoV-2 S1 IgA	125000	126626
3	Yes	α-SARS-CoV-2 S1 IgA	125000	133708
4	Yes	α-SARS-CoV-2 S1 IgA	125000	138035
5	Yes	α-SARS-CoV-2 S1 IgA	125000	164284
1	Yes	α-SARS-CoV-2 S1 IgA	500000	455192
1	Yes	α-SARS-CoV-2 S1 IgA	500000	494706
2	Yes	α-SARS-CoV-2 S1 IgA	500000	484270
3	Yes	α-SARS-CoV-2 S1 IgA	500000	443622
4	Yes	α-SARS-CoV-2 S1 IgA	500000	473603
5	Yes	α-SARS-CoV-2 S1 IgA	500000	380040
